# Supplementary material for: Mapping Alterations to the Endogenous Elemental Distribution within the Lateral Ventricles and Choroid Plexus in Brain Disorders Using X-Ray Fluorescence Imaging
Source: PLoS One. 2016 Jun 28;11(6):e0158152. doi: 10.1371/journal.pone.0158152 (PMC4924862; doi:10.1371/journal.pone.0158152)
Supplement: S1 File — Elemental concentrations summarized in Figs 3 and 4. (XLSX) [file pone.0158152.s001.xlsx]

## Sheet: Saline Totals Fig 3
Average																Data Sorted for SPSS
		Original								Minus Background						[P]	Choroid Plexus	Corpus Collosum Distal	Striatum Whole	Cortex	Ventricle Wall
			Saline 1	Saline 2	Saline 2B	Saline 3B	Mean				Saline 1	Saline 2	Saline 2B	Saline 3B		Saline 1	17675.6	31072.5	23757.9	23255.5	12838.5
	Choroid Plexus	P	28918.5	44497.4	30854.2	34165.8	34608.9		Choroid Plexus	P	17675.6	33254.5	19611.3	22922.9		Saline 2	33254.5	48300.8	43566.1	37522.4	35731.7
		S	12725.5	24617.9	13668.3	14805.6	16454.3			S	12269	24161.4	13211.8	14349.1		Saline 2B	19611.3	31809.8	28457.4	22156.3	17148.6
		Cl	17335.9	25845.1	20134.7	13777.4	19273.3			Cl	15878	24387.2	18676.8	12319.5		Saline 3B	22922.9	31596.3	27253.7	23253.9	21535.4
		K	20987.4	46878.7	26908.1	29218.8	30998.3			K	20311.6	46202.9	26232.3	28543		Mean	23366.1	35694.9	30758.8	26547	21813.5
		Ca	282.778	722.434	412.597	549.282	491.773			Ca	281.199	720.855	411.018	547.703		SEM	3469.59	4204.83	4383.9	3667.61	4967.43
		Fe	706.985	1692.61	707.515	281.57	847.17			Fe	543.753	1529.38	544.283	118.338		[S]	Choroid Plexus	Corpus Collosum Distal	Striatum Whole	Cortex	Ventricle Wall
		Cu	-8.916	-5.556	-5.925	-0.061	-5.1145			Cu	5.053	8.413	8.044	13.908		Saline 1	12269	14435.2	13442.9	12492.9	6396.18
		Zn	60.755	147.109	66.657	108.245	95.6915			Zn	79.068	165.422	84.97	126.558		Saline 2	24161.4	21684.8	23322.8	20386.1	19570.7
																Saline 2B	13211.8	14083.7	15139	11668.5	8543.73
																Saline 3B	14349.1	14251.3	13734	12486.5	11386.3
	Corpus Callosum distal to ventricle	P	42315.4	59543.7	43052.7	42839.2	46937.7		Corpus Callosum distal to ventricle	P	31072.5	48300.8	31809.8	31596.3		Mean	15997.8	16113.7	16409.7	14258.5	11474.2
		S	14891.7	22141.3	14540.2	14707.8	16570.3			S	14435.2	21684.8	14083.7	14251.3		SEM	2754.2	1858.39	2333.94	2051.68	2885.82
		Cl	10482.2	15988.6	9927.31	10046.8	11611.2			Cl	9024.26	14530.7	8469.41	8588.91		[Cl]	Choroid Plexus	Corpus Collosum Distal	Striatum Whole	Cortex	Ventricle Wall
		K	28128.5	41708.4	27850.4	28905.7	31648.3			K	27452.7	41032.6	27174.5	28229.9		Saline 1	15878	9024.26	7693.44	8368.93	7067.87
		Ca	187.865	415.735	229.311	215.938	262.212			Ca	186.286	414.156	227.732	214.359		Saline 2	24387.2	14530.7	16240.6	15690.9	19412
		Fe	188.835	242.457	196.032	206.685	208.502			Fe	25.603	79.225	32.8	43.453		Saline 2B	18676.8	8469.41	9309.65	7996.45	10820.1
		Cu	-18.197	-25.865	-18.326	-18.824	-20.303			Cu	-4.228	-11.896	-4.357	-4.855		Saline 3B	12319.5	8588.91	8525.76	8512.65	9281.08
		Zn	26.037	48.517	24.164	26.626	31.336			Zn	44.35	66.83	42.477	44.939		Mean	17815.4	10153.3	10442.4	10142.2	11645.3
																SEM	2547.69	1464	1960.71	1852.75	2701
																[K]	Choroid Plexus	Corpus Collosum Distal	Striatum Whole	Cortex	Ventricle Wall
	Striatum Whole	P	35000.7	54809	39700.2	38496.6	42001.6		Striatum Whole	P	23757.9	43566.1	28457.4	27253.7		Saline 1	20311.6	27452.7	25628.9	29401.8	12814
		S	13899.4	23779.4	15595.5	14190.5	16866.2			S	13442.9	23322.8	15139	13734		Saline 2	46202.9	41032.6	50148.4	49716.5	43319.8
		Cl	9151.34	17698.5	10767.6	9983.67	11900.3			Cl	7693.44	16240.6	9309.65	8525.76		Saline 2B	26232.3	27174.5	28902.4	26844.7	18737.2
		K	26304.7	50824.3	29578.2	27313.1	33505.1			K	25628.9	50148.4	28902.4	26637.3		Saline 3B	28543	28229.9	26637.3	29661.6	20575
		Ca	168.653	687.514	316.251	212.835	346.313			Ca	167.074	685.935	314.672	211.256		Mean	30322.4	30972.4	32829.2	33906.2	23861.5
		Fe	235.714	342.199	269.124	242.315	272.338			Fe	72.482	178.967	105.892	79.083		SEM	5570.02	3360.81	5813.49	5308.31	6694.11
		Cu	-10.992	-11.682	-14.498	-14.145	-12.8292			Cu	2.977	2.287	-0.529	-0.176		[Ca]	Choroid Plexus	Corpus Collosum Distal	Striatum Whole	Cortex	Ventricle Wall
		Zn	52.573	120.843	56.459	42.605	68.12			Zn	70.886	139.156	74.772	60.918		Saline 1	281.199	186.286	167.074	259.387	75.824
																Saline 2	720.855	414.156	685.935	620.228	700.944
																Saline 2B	411.018	227.732	314.672	267.261	190.794
	Cortex	P	34498.3	48765.3	33399.2	34496.8	37789.9		Cortex	P	23255.5	37522.4	22156.3	23253.9		Saline 3B	547.703	214.359	211.256	290.269	175.273
		S	12949.4	20842.6	12125	12943.1	14715			S	12492.9	20386.1	11668.5	12486.5		Mean	490.194	260.633	344.734	359.286	285.709
		Cl	9826.83	17148.8	9454.35	9970.55	11600.1			Cl	8368.93	15690.9	7996.45	8512.65		SEM	94.1893	51.8978	117.863	87.2269	140.735
		K	30077.6	50392.4	27520.5	30337.4	34582			K	29401.8	49716.5	26844.7	29661.6		[Fe]	Choroid Plexus	Corpus Collosum Distal	Striatum Whole	Cortex	Ventricle Wall
		Ca	260.966	621.807	268.84	291.848	360.865			Ca	259.387	620.228	267.261	290.269		Saline 1	543.753	25.603	72.482	70.736	69.816
		Fe	233.968	289.445	225.493	244.873	248.445			Fe	70.736	126.213	62.261	81.641		Saline 2	1529.38	79.225	178.967	126.213	509.653
		Cu	-9.468	-6.162	-10.59	-7.227	-8.36175			Cu	4.501	7.807	3.379	6.742		Saline 2B	544.283	32.8	105.892	62.261	159.513
		Zn	60.857	119.519	53.766	60.549	73.6727			Zn	79.17	137.832	72.079	78.862		Saline 3B	118.338	43.453	79.083	81.641	295.577
																Mean	683.938	45.2703	109.106	85.2127	258.64
																SEM	299.141	11.8973	24.3817	14.2307	95.6785
	Ventricle Wall	P	24081.3	46974.5	28391.5	32778.3	33056.4		Ventricle Wall	P	12838.5	35731.7	17148.6	21535.4		[Cu]	Choroid Plexus	Corpus Collosum Distal	Striatum Whole	Cortex	Ventricle Wall
		S	6852.7	20027.3	9000.25	11842.8	11930.7			S	6396.18	19570.7	8543.73	11386.3		Saline 1	5.053	-4.228	2.977	4.501	30.691
		Cl	8525.77	20869.9	12278	10739	13103.2			Cl	7067.87	19412	10820.1	9281.08		Saline 2	8.413	-11.896	2.287	7.807	63.87
		K	13489.9	43995.7	19413	21250.9	24537.4			K	12814	43319.8	18737.2	20575		Saline 2B	8.044	-4.357	-0.529	3.379	40.815
		Ca	77.403	702.523	192.373	176.852	287.288			Ca	75.824	700.944	190.794	175.273		Saline 3B	13.908	-4.855	-0.176	6.742	57.138
		Fe	233.048	672.885	322.745	458.809	421.872			Fe	69.816	509.653	159.513	295.577		Mean	8.8545	-6.334	1.13975	5.60725	48.1285
		Cu	16.722	49.901	26.846	43.169	34.1595			Cu	30.691	63.87	40.815	57.138		SEM	1.84484	1.85892	0.875956	1.01306	7.56373
		Zn	35.987	147.243	52.528	74.362	77.53			Zn	54.3	165.556	70.841	92.675		[Zn]	Choroid Plexus	Corpus Collosum Distal	Striatum Whole	Cortex	Ventricle Wall
																Saline 1	79.068	44.35	70.886	79.17	54.3
																Saline 2	165.422	66.83	139.156	137.832	165.556
																Saline 2B	84.97	42.477	74.772	72.079	70.841
																Saline 3B	126.558	44.939	60.918	78.862	92.675
																Mean	114.005	49.649	86.433	91.9857	95.843
																SEM	20.1348	5.751	17.8148	15.3694	24.5304

## Sheet: Elemental Profiles Figure 4A
Distance from Ventricle	Relative Concentration
um	Cl	K	Ca
550	1	1	1
549	1.01472	0.996531	1.01039
548	1.0349	0.995201	1.02221
547	1.05285	0.994184	1.02029
546	1.06032	0.99025	1.01469
545	1.05868	0.983664	1.00406
544	1.05687	0.978546	0.994828
543	1.04604	0.97107	0.983879
542	1.03878	0.963364	0.982365
541	1.02664	0.954864	0.981107
540	1.01339	0.950399	0.986935
539	1.00653	0.947016	0.987872
538	0.997597	0.949735	0.987308
537	0.994464	0.958955	0.988512
536	0.99621	0.971453	0.991227
535	1.00056	0.984032	0.98488
534	1.00146	0.994907	0.985476
533	1.011	1.00209	0.987666
532	1.01048	1.0002	0.991403
531	1.01606	0.992714	0.990468
530	1.01719	0.985241	0.990842
529	1.01929	0.98087	0.992475
528	1.01359	0.976831	0.9976
527	1.0115	0.973776	0.990576
526	1.00296	0.975781	0.987437
525	1.00983	0.978367	0.982895
524	1.01085	0.980476	0.983691
523	1.01256	0.981348	0.979739
522	1.00695	0.984511	0.979042
521	1.00605	0.987503	0.976999
520	1.00327	0.990901	0.980488
519	1.00715	0.991097	0.985157
518	1.00438	0.992238	0.981721
517	1.00944	0.989832	0.975344
516	1.0112	0.987914	0.972826
515	1.01058	0.985189	0.970185
514	1.00519	0.981415	0.964248
513	1.00207	0.97649	0.960731
512	1.00438	0.973064	0.95863
511	1.01595	0.970588	0.963624
510	1.01384	0.968883	0.964661
509	1.00811	0.968343	0.964689
508	0.995391	0.965853	0.970371
507	0.985935	0.966801	0.976207
506	0.986049	0.966774	0.972862
505	0.985333	0.9674	0.974809
504	0.998564	0.966778	0.97522
503	1.02045	0.967992	0.970336
502	1.03477	0.968501	0.962597
501	1.038	0.970377	0.954715
500	1.03535	0.970162	0.949319
499	1.02493	0.969438	0.947314
498	1.02473	0.968442	0.947231
497	1.01914	0.969047	0.944749
496	1.01909	0.971925	0.947534
495	1.02246	0.976453	0.939912
494	1.02237	0.979255	0.942001
493	1.02346	0.985635	0.942554
492	1.02064	0.989596	0.959539
491	1.01993	0.993745	0.971731
490	1.03031	0.995654	0.990257
489	1.03946	0.997136	0.991335
488	1.04466	1.00111	0.993424
487	1.04499	1.00564	0.980672
486	1.04038	1.00726	0.976648
485	1.04242	1.00528	0.967183
484	1.03505	1.00175	0.972616
483	1.02353	0.995866	0.975916
482	1.01635	0.988893	0.983
481	1.01695	0.981209	0.97981
480	1.00382	0.977016	0.976258
479	0.99799	0.978936	0.971266
478	0.98287	0.981664	0.977219
477	0.988269	0.983188	0.984294
476	0.985788	0.984876	0.990485
475	0.994361	0.987432	0.997486
474	1.00468	0.988205	1.00216
473	1.02236	0.99189	1.00095
472	1.02161	0.995929	0.993941
471	1.0228	1.00004	0.98373
470	1.01865	1.00412	0.980287
469	1.0119	1.00354	0.981099
468	0.998588	1.00161	0.978915
467	0.99421	0.998427	0.970952
466	0.999334	0.995278	0.971083
465	1.00211	0.996139	0.971657
464	1.00374	1.00235	0.978276
463	1.00004	1.00447	0.97746
462	0.99742	1.00848	0.98177
461	0.986387	1.00749	0.988939
460	0.972736	1.0067	0.993617
459	0.966966	1.00227	0.989682
458	0.96888	1.00026	0.991689
457	0.966497	0.994958	0.994426
456	0.967674	0.996036	1.0011
455	0.967656	0.995193	1.00147
454	0.962685	1.0011	1.0014
453	0.958993	1.00705	0.997169
452	0.958873	1.01691	0.995212
451	0.96889	1.02577	0.991305
450	0.978442	1.03843	1.00294
449	0.990238	1.04767	1.0084
448	1.00925	1.05222	1.01444
447	1.01838	1.05084	1.0126
446	1.02468	1.04506	1.0076
445	1.02022	1.03714	0.997898
444	1.01863	1.02965	0.990713
443	1.01595	1.02483	0.989575
442	1.01753	1.02249	0.996349
441	1.01227	1.02383	1.00438
440	1.01721	1.02431	1.01247
439	1.01128	1.02804	1.01679
438	1.00176	1.02779	1.01715
437	0.985777	1.02885	1.01032
436	0.97769	1.02894	1.00987
435	0.981624	1.03071	1.00434
434	0.99337	1.03133	1.00127
433	0.997468	1.03395	0.991899
432	0.99946	1.03624	0.994499
431	0.996164	1.04184	0.994572
430	0.984438	1.04404	0.997875
429	0.974446	1.04593	0.997174
428	0.977778	1.04321	1.00512
427	0.991684	1.04009	1.01141
426	0.999869	1.03321	1.01457
425	1.01371	1.02958	1.0167
424	1.01845	1.02643	1.01026
423	1.02636	1.02846	1.00517
422	1.01977	1.02862	0.99434
421	1.02615	1.03313	0.985289
420	1.03833	1.03399	0.979911
419	1.06617	1.04002	0.983926
418	1.06626	1.04166	0.984604
417	1.06868	1.04441	0.987063
416	1.05535	1.04527	0.986996
415	1.0488	1.04774	0.9885
414	1.0427	1.04678	0.988487
413	1.0512	1.04255	0.988706
412	1.06048	1.03581	0.99078
411	1.07962	1.02584	0.998855
410	1.08606	1.01845	1.00451
409	1.0889	1.00971	1.0099
408	1.08597	1.00468	1.013
407	1.07862	1.00028	1.0179
406	1.07256	0.999935	1.01252
405	1.0666	0.997728	1.0121
404	1.06256	0.99852	0.99995
403	1.05886	0.999035	0.989932
402	1.05701	1.0026	0.977935
401	1.06255	1.00558	0.974752
400	1.07416	1.00829	0.970702
399	1.08039	1.01291	0.973574
398	1.0858	1.01792	0.978758
397	1.08305	1.01975	0.99097
396	1.08552	1.02221	1.00424
395	1.08379	1.02381	1.01611
394	1.08003	1.02336	1.03141
393	1.08083	1.0193	1.03599
392	1.08981	1.01452	1.03087
391	1.09822	1.00912	1.01862
390	1.1079	1.0024	1.00649
389	1.12309	0.995858	0.997219
388	1.13752	0.991598	0.994517
387	1.15295	0.987503	1.00184
386	1.15291	0.983963	1.01382
385	1.15826	0.984898	1.02592
384	1.15979	0.989622	1.02451
383	1.16707	0.993639	1.02343
382	1.16553	0.997765	1.01887
381	1.16763	1.00148	1.01759
380	1.16382	1.00485	1.01491
379	1.16951	1.00396	1.01322
378	1.17692	1.00128	1.00354
377	1.18981	1.0021	0.996228
376	1.19861	1.00155	0.986587
375	1.20993	1.00147	0.979068
374	1.21855	1.00048	0.97211
373	1.22697	1.00104	0.969154
372	1.2269	0.99936	0.973183
371	1.21795	0.998084	0.980792
370	1.20918	0.994639	0.984258
369	1.19977	0.994892	0.988702
368	1.19177	0.994236	0.996247
367	1.18171	0.992806	0.998962
366	1.17089	0.988952	0.999174
365	1.16944	0.986981	0.997008
364	1.17321	0.985941	0.997711
363	1.17242	0.990079	1.002
362	1.17144	0.994543	1.00425
361	1.16747	1.00218	1.00298
360	1.16409	1.00714	1.00402
359	1.16362	1.01188	1.00543
358	1.16835	1.0105	1.00628
357	1.16839	1.01072	1.01174
356	1.17739	1.00602	1.01243
355	1.18765	1.00578	1.01112
354	1.2006	1.00409	1.00706
353	1.20929	1.00517	0.997464
352	1.21222	1.00482	0.987945
351	1.21257	1.00601	0.980175
350	1.21051	1.00415	0.976014
349	1.2043	0.999731	0.979176
348	1.19592	0.994911	0.990644
347	1.19996	0.989663	0.998287
346	1.19886	0.984067	1.01045
345	1.20098	0.98107	1.0175
344	1.20194	0.984521	1.02179
343	1.20434	0.990685	1.01663
342	1.20335	0.995047	1.01111
341	1.19913	0.99504	1.00264
340	1.19991	0.994312	0.99848
339	1.20377	0.992476	0.992968
338	1.21676	0.987009	0.997387
337	1.22018	0.983193	1.00526
336	1.23106	0.981885	1.01918
335	1.23224	0.983421	1.02733
334	1.23945	0.987592	1.03967
333	1.23454	0.993688	1.04856
332	1.23189	1.00224	1.04856
331	1.22706	1.01254	1.04171
330	1.23051	1.0208	1.03364
329	1.23229	1.02799	1.02818
328	1.23734	1.03124	1.02282
327	1.24051	1.0271	1.0143
326	1.24501	1.02048	1.01015
325	1.24608	1.01287	1.01038
324	1.24115	1.00396	1.00746
323	1.24281	0.99551	1.00482
322	1.24513	0.990424	1.00397
321	1.24073	0.98742	1.0023
320	1.23627	0.98552	1.00621
319	1.22764	0.987088	1.00611
318	1.22308	0.989414	1.01084
317	1.21241	0.9959	1.01239
316	1.20204	0.999093	1.01392
315	1.19765	1.00233	1.00886
314	1.20171	1.00199	1.00432
313	1.19237	1.00168	0.998324
312	1.18711	0.995687	0.989169
311	1.18886	0.995055	0.982146
310	1.1888	0.994457	0.975401
309	1.18654	0.99433	0.972966
308	1.18375	0.993949	0.97865
307	1.1887	0.994235	0.983217
306	1.19581	0.995467	0.986865
305	1.20174	0.994593	0.99554
304	1.19589	0.994217	0.996515
303	1.19611	0.989481	0.996766
302	1.19312	0.985513	0.99015
301	1.19626	0.977959	0.984911
300	1.20047	0.97259	0.981833
299	1.21307	0.967589	0.991031
298	1.22103	0.966871	0.992399
297	1.23514	0.96707	1.00154
296	1.22992	0.97127	0.995277
295	1.21782	0.975128	0.997125
294	1.20839	0.983587	0.987582
293	1.20598	0.994762	0.984503
292	1.19913	1.00978	0.982198
291	1.19542	1.02225	0.989213
290	1.20016	1.03475	0.991758
289	1.20881	1.04276	0.991585
288	1.22321	1.04622	0.986237
287	1.22661	1.0439	0.986821
286	1.23269	1.04154	0.990852
285	1.2288	1.03501	0.995485
284	1.22304	1.02861	1.00836
283	1.21086	1.02185	1.01999
282	1.20542	1.01525	1.02839
281	1.20684	1.01051	1.02933
280	1.21409	1.00502	1.02092
279	1.22328	0.998801	1.01416
278	1.22144	0.99353	1.00735
277	1.21551	0.987737	1.00214
276	1.20556	0.979723	0.999132
275	1.19471	0.973628	0.999099
274	1.18102	0.968755	0.999931
273	1.17134	0.970188	1.01204
272	1.17711	0.972108	1.02352
271	1.18845	0.976609	1.02842
270	1.21202	0.980716	1.03687
269	1.22455	0.984864	1.03504
268	1.23911	0.982789	1.03359
267	1.24378	0.978196	1.02689
266	1.25143	0.97418	1.0175
265	1.25076	0.97122	1.01013
264	1.24796	0.970629	1.00644
263	1.24972	0.969506	0.997869
262	1.24899	0.974192	0.989944
261	1.25429	0.975304	0.987239
260	1.242	0.978776	0.97788
259	1.24617	0.978264	0.987334
258	1.24717	0.982137	0.989287
257	1.25744	0.980167	0.998372
256	1.24985	0.982264	1.00616
255	1.25787	0.981433	1.01662
254	1.26118	0.984524	1.0138
253	1.27327	0.98625	1.016
252	1.27956	0.993673	1.00894
251	1.28952	0.996574	1.00331
250	1.30373	0.999723	1.00011
249	1.3063	1.0011	0.991289
248	1.29588	1.00129	0.993074
247	1.28441	1.00018	0.996562
246	1.27589	0.99685	0.999678
245	1.26261	0.990687	1.00472
244	1.2532	0.984409	1.01356
243	1.25259	0.97845	1.01608
242	1.25263	0.969313	1.02627
241	1.25378	0.963521	1.02766
240	1.2483	0.955019	1.02847
239	1.24758	0.950976	1.03109
238	1.25737	0.948976	1.03278
237	1.26265	0.94635	1.03082
236	1.26805	0.945417	1.02965
235	1.26991	0.951231	1.02479
234	1.27352	0.958686	1.03121
233	1.26437	0.966193	1.03396
232	1.25802	0.971743	1.03499
231	1.25046	0.974247	1.03526
230	1.25692	0.97458	1.03849
229	1.26443	0.971609	1.03661
228	1.26608	0.965171	1.0339
227	1.27475	0.959608	1.02292
226	1.27937	0.955173	1.01878
225	1.29213	0.951587	1.01348
224	1.30152	0.950148	1.00702
223	1.32438	0.951272	0.999675
222	1.34051	0.955331	1.00002
221	1.35534	0.961863	1.0029
220	1.34975	0.967132	1.01014
219	1.3447	0.97248	1.01188
218	1.32884	0.975911	1.02018
217	1.32097	0.977102	1.02645
216	1.3105	0.978467	1.03163
215	1.30562	0.978029	1.02384
214	1.29421	0.976297	1.01944
213	1.28983	0.972047	1.01759
212	1.27909	0.965402	1.01791
211	1.28537	0.958641	1.01232
210	1.2898	0.951244	1.01478
209	1.30091	0.943656	1.02022
208	1.30945	0.940413	1.02786
207	1.31637	0.939315	1.03117
206	1.31594	0.941439	1.03117
205	1.30892	0.944517	1.03455
204	1.29589	0.946777	1.03189
203	1.28553	0.949025	1.02494
202	1.28271	0.951785	1.01676
201	1.28289	0.953281	1.00749
200	1.283	0.956612	1.00036
199	1.28139	0.961789	0.997843
198	1.27999	0.969084	0.997458
197	1.27713	0.975455	1.00134
196	1.26854	0.976343	1.00757
195	1.26892	0.97702	1.00974
194	1.27752	0.974307	1.01533
193	1.29423	0.969896	1.01637
192	1.30766	0.963543	1.01746
191	1.31809	0.959655	1.01559
190	1.32571	0.953711	1.01304
189	1.32679	0.948945	1.01303
188	1.32648	0.942646	1.0158
187	1.32154	0.939995	1.01095
186	1.32725	0.937753	1.00892
185	1.3282	0.937126	0.998795
184	1.33053	0.935708	0.986641
183	1.32614	0.933146	0.978468
182	1.32306	0.93004	0.976647
181	1.31676	0.926908	0.977335
180	1.31138	0.925657	0.983043
179	1.29701	0.928603	0.985639
178	1.29181	0.932084	0.990614
177	1.29679	0.934484	0.988779
176	1.28881	0.932452	0.98024
175	1.28158	0.928896	0.975025
174	1.27306	0.928402	0.978406
173	1.27369	0.932656	0.979947
172	1.27744	0.938968	0.989749
171	1.27546	0.951455	0.992006
170	1.27206	0.961038	1.00491
169	1.28502	0.969498	1.01279
168	1.29086	0.967527	1.02806
167	1.29757	0.960835	1.02496
166	1.31303	0.950079	1.03171
165	1.32532	0.94439	1.01975
164	1.33533	0.93574	1.0158
163	1.33365	0.933853	1.00452
162	1.32364	0.932031	1.0007
161	1.31471	0.936962	0.997079
160	1.31705	0.941308	1.0031
159	1.32324	0.94521	1.00523
158	1.34475	0.944787	1.01205
157	1.3591	0.946927	1.01509
156	1.36681	0.945936	1.02327
155	1.36568	0.944309	1.03234
154	1.36792	0.942989	1.03934
153	1.3637	0.941189	1.03994
152	1.36279	0.938798	1.04405
151	1.36473	0.938158	1.04114
150	1.36911	0.935766	1.03641
149	1.36521	0.93466	1.02982
148	1.3596	0.935994	1.02722
147	1.35514	0.936361	1.02735
146	1.35251	0.936807	1.02281
145	1.34864	0.93584	1.02325
144	1.34252	0.932317	1.02537
143	1.34133	0.929154	1.0348
142	1.33723	0.926704	1.02797
141	1.34269	0.92377	1.02829
140	1.34254	0.922055	1.02096
139	1.34999	0.919937	1.01984
138	1.34764	0.918907	1.01512
137	1.34168	0.921544	1.02048
136	1.32175	0.923237	1.02607
135	1.31544	0.924679	1.03859
134	1.31109	0.925491	1.04155
133	1.32815	0.926683	1.04473
132	1.34075	0.924015	1.04209
131	1.35963	0.923036	1.03055
130	1.36843	0.921202	1.02306
129	1.37409	0.925902	1.01832
128	1.37377	0.930429	1.01877
127	1.37253	0.937463	1.01988
126	1.37598	0.940085	1.02352
125	1.37802	0.941386	1.02583
124	1.37937	0.938386	1.0292
123	1.37418	0.933908	1.02283
122	1.37026	0.927704	1.02078
121	1.36519	0.920901	1.01828
120	1.36431	0.914945	1.01819
119	1.36164	0.909001	1.01832
118	1.36775	0.901873	1.01413
117	1.37166	0.894047	1.01342
116	1.38107	0.89182	1.01385
115	1.38369	0.890367	1.01496
114	1.38479	0.894293	1.01245
113	1.37593	0.900074	1.01701
112	1.3618	0.907802	1.02004
111	1.34739	0.913639	1.01537
110	1.33871	0.916249	1.00668
109	1.3357	0.918627	0.998625
108	1.35016	0.920236	0.998228
107	1.37281	0.917297	1.00287
106	1.38359	0.913685	1.00987
105	1.38724	0.910087	1.01735
104	1.3801	0.907399	1.02582
103	1.37532	0.905183	1.02401
102	1.36083	0.904542	1.02271
101	1.35638	0.902611	1.01882
100	1.35164	0.901413	1.01838
99	1.35695	0.895472	1.01944
98	1.36581	0.890951	1.0246
97	1.37392	0.884406	1.02723
96	1.38038	0.879891	1.02341
95	1.38801	0.877252	1.01854
94	1.38743	0.874971	1.02197
93	1.39381	0.869535	1.02056
92	1.39005	0.862714	1.02646
91	1.37661	0.860168	1.03305
90	1.37056	0.860352	1.04331
89	1.36146	0.862242	1.04809
88	1.3496	0.864958	1.04504
87	1.3451	0.867797	1.04344
86	1.33954	0.868961	1.04735
85	1.34551	0.869989	1.04218
84	1.35677	0.867081	1.03799
83	1.36056	0.861832	1.0281
82	1.36613	0.854575	1.01918
81	1.37066	0.846575	1.00765
80	1.36863	0.835813	0.988733
79	1.3604	0.825923	0.978003
78	1.35906	0.816726	0.974062
77	1.35299	0.81514	0.970792
76	1.35952	0.812284	0.974866
75	1.35899	0.809898	0.9825
74	1.36555	0.806128	0.986824
73	1.3633	0.808215	0.997044
72	1.36949	0.813211	0.997446
71	1.35982	0.819479	1.0004
70	1.36124	0.823884	1.00218
69	1.3463	0.830487	1.00071
68	1.34769	0.832708	1.00039
67	1.34639	0.830855	1.00565
66	1.35399	0.823452	1.00912
65	1.3561	0.817054	1.01424
64	1.37061	0.812398	1.01247
63	1.38402	0.80764	1.01026
62	1.39268	0.801686	1.01279
61	1.39518	0.798137	1.01248
60	1.39037	0.792963	1.01257
59	1.38438	0.789071	1.01785
58	1.37509	0.78638	1.0243
57	1.36983	0.784733	1.03189
56	1.37359	0.783743	1.03399
55	1.38596	0.784067	1.03401
54	1.39514	0.786829	1.03454
53	1.40697	0.787896	1.02687
52	1.41174	0.787675	1.01624
51	1.40787	0.787588	1.01265
50	1.39918	0.791644	1.00643
49	1.3898	0.794002	1.00146
48	1.37884	0.798592	1.0011
47	1.37475	0.804077	1.00418
46	1.36458	0.809036	1.00302
45	1.36452	0.812517	0.998298
44	1.35707	0.813687	0.995281
43	1.35699	0.813667	0.996382
42	1.35471	0.809637	0.994545
41	1.36102	0.80275	0.990798
40	1.35965	0.793069	0.985629
39	1.35443	0.7873	0.98106
38	1.34484	0.781977	0.975801
37	1.33697	0.779963	0.97691
36	1.32268	0.779103	0.980982
35	1.31524	0.781165	0.989029
34	1.31584	0.782016	0.990141
33	1.32175	0.780238	0.993823
32	1.32458	0.774778	0.987529
31	1.32416	0.765497	0.977595
30	1.32307	0.757488	0.971107
29	1.32522	0.750407	0.97017
28	1.3215	0.747992	0.969176
27	1.32421	0.748556	0.968546
26	1.32334	0.754169	0.970187
25	1.33235	0.760616	0.969867
24	1.32392	0.766259	0.974041
23	1.4165	0.762526	0.974205
22	1.40821	0.753999	0.974947
21	1.41055	0.740297	0.972133
20	1.40661	0.723899	0.969845
19	1.4005	0.706103	0.969849
18	1.37649	0.695285	0.978144
17	1.35978	0.692262	0.990013
16	1.33923	0.698761	1.00231
15	1.32518	0.707676	1.01497
14	1.32183	0.716993	1.01825
13	1.32412	0.722212	1.01545
12	1.33656	0.722283	1.00977
11	1.34502	0.714513	1.0071
10	1.3528	0.706875	1.00217
9	1.35387	0.699297	0.994707
8	1.35867	0.694877	0.988348
7	1.3646	0.69137	0.978314
6	1.37446	0.685849	0.971108
5	1.37177	0.678059	0.964343
4	1.37425	0.670204	0.962264
3	1.38097	0.663256	0.9623
2	1.39452	0.655892	0.966594
1	1.30541	0.649421	0.965289
0	1.30494	0.642312	0.970138
